# Supplementary material for: The scavenger receptor repertoire in six cnidarian species and its putative role in cnidarian-dinoflagellate symbiosis
Source: PeerJ. 2016 Nov 15;4:e2692. doi: 10.7717/peerj.2692 (PMC5119243; doi:10.7717/peerj.2692)
Supplement: File S4 — Results can be reproduced by calling this script from within R (i.e., use the source() command). Ensure that both data files are within the same directory that the script is called from. [file peerj-04-2692-s005.r]

require(lme4)
require(dplyr)
require(ggplot2)
require(lattice)

# read in data
fucoidan <- read.csv('fucoidan.csv', stringsAsFactors = F)

# prepare data: 
# * replace zeros with small number (but not too small as it deteriorates model fit)
# * anemones are discarted after each time point (due to relaxing solution), 
# * so need to re-label as unique anemone-time combination

fucoidan_test <- fucoidan %>% 
  filter(!Time==0) %>%
  mutate(Infection = infection+0.01,
         anemone = paste(anemone,Time)) 

# run mixed effects model
fucoidan_model <- lmer(formula = log(Infection)~as.factor(Time)*Treatment+
                    (1|anemone),
                  data=fucoidan_test)

# summaries
summary(fucoidan_model)
anova(fucoidan_model)
confint(fucoidan_model)
qqmath(fucoidan_model)

# summaries suggest estimate for 96h time point at 100mg not significantly different, all others are

# generate plot
summu <- fucoidan %>% group_by(Treatment,Time) %>%
  summarise(ns = n(),
            means = mean(infection),
            stdev = sd(infection)/(n()))

summu$stdev[is.na(summu$stdev)] <- 0


my.labs <- list('Filtered seawater control',bquote(paste('200 ',mu,"g/ml Fucoidan washed control")),bquote(paste('100 ',mu,"g/ml Fucoidan")),bquote(paste('200 ',mu,"g/ml Fucoidan")),bquote(paste('400 ',mu,"g/ml Fucoidan")))

ggplot(summu,aes(x=Time,y=means,linetype=Treatment)) +
  geom_line() + 
  geom_pointrange(aes(ymax = means+stdev, ymin = means-stdev),linetype=1) +
  geom_text(aes(x=Time, y=means+stdev+0.05,label=c(rep(NA,6),c(NA,'*',NA),rep(c(NA,'*','*'),2))),data=summu)+
  theme_bw() + 
  scale_x_continuous('Time (h)',breaks=c(0,48,96),limits=c(0,100)) + 
  scale_linetype_discrete('Treatment',labels = my.labs) + 
  ylab('Percent colonisation')+ theme(legend.key = element_blank())

ggsave('Fucoidan_exp.pdf', width = 8, height = 4)

# Fit linear model to Fucoidan fluorescance data. 
# A saturating function would likely be more appropriate, 
# but the results are fairly obvious and not model dependant. 

fucoidan <- read.csv('fucoidan_fluo.csv')

fucoidan_fluo <- tidyr::gather(fucoidan,key = replicate, value = DAF, read1, read2, read3, -X)
inform <- lmer(formula = DAF~Fucoidan+(1|Anemone)+(1|Tentacle),data=fucoidan_fluo)

summary(inform)
confint(inform)
qqmath(inform)
